# Supplementary material for: New indices to characterize drawing behavior in humans (Homo sapiens) and chimpanzees (Pan troglodytes)
Source: Sci Rep. 2021 Feb 16;11:3860. doi: 10.1038/s41598-021-83043-0 (PMC7887262; doi:10.1038/s41598-021-83043-0)
Supplement: Supplementary file 3 — Supplementary Information 2. [file 41598_2021_83043_MOESM3_ESM.xlsx]

## Sheet: Feuil1
Categories		Condition	Sex	Duration (s)	Umle	lpow	amle	lexp	AICpow	AICexp	Number of step length	Number of colors	Number of color changes
Children	3-year-olds	Free	boy	0:01:07.100000	1.60469	-375.37	0.00911401	-621.076	752.74	1244.15	117	3	2
			boy	0:01:46.600000	1.79403	-425.978	0.0175299	-675.875	853.956	1353.75	168	1	0
			boy	0:00:54.200000	1.51549	-491.142	0.00846987	-784.889	984.285	1571.78	142	3	2
			girl	0:00:59.400000	1.78034	-426.205	0.0180268	-667.114	854.411	1336.23	142	2	1
			boy	0:01:02.700000	1.77107	-249.814	0.0131317	-415.952	501.628	833.905	88	10	9
			boy	0:02:51.100000	1.39179	-2662.31	0.00576649	-4136.62	5326.62	8275.25	683	10	6
			girl	0:01:25.900000	1.7812	-628.294	0.0195613	-957.235	1258.59	1916.47	204	9	8
			girl	0:03:14.200000	1.83627	-1359.14	0.0214135	-2107.02	2720.28	4216.05	550	10	11
			boy	0:01:02.100000	1.66134	-1045.97	0.0151764	-1618.66	2093.94	3239.32	333	3	2
			boy	0:00:21.600000	1.63773	-217.6	0.0116545	-348.932	437.199	699.864	68	1	0
			girl	0:01:15	1.79905	-1235.91	0.023705	-1849.41	2473.83	3700.81	444	6	7
			boy	0:03:25.500000	1.81985	-2728.04	0.022544	-4159.7	5458.09	8321.41	1006	7	18
			boy	0:07:02.200000	1.73972	-4935.13	0.0186067	-7586	9872.25	15174	1654	10	10
			girl	0:01:50.900000	1.59881	-1777.36	0.0123126	-2779.52	3556.72	5561.05	542	6	6
			boy	0:01:51.700000	1.71108	-1210.64	0.0182612	-1846.1	2423.27	3694.2	385	4	4
			boy	0:01:21.100000	1.8226	-380.158	0.0157775	-623.05	762.317	1248.1	144	6	6
			boy	0:01:54	1.75975	-125.457	0.0118658	-211.93	252.915	425.86	46	4	3
			boy	0:02:03.300000	1.86919	-1285.1	0.0226241	-1982.54	2572.21	3967.08	449	9	9
			boy	0:00:32.800000	1.5619	-157.204	0.00468749	-235.426	316.409	472.852	37	3	2
			boy	0:02:08.100000	1.74778	-2412.87	0.022192	-3591.59	4827.73	7185.19	801	10	9
		Self-portrait	girl	0:01:04.900000	1.70977	-335.168	0.0145139	-533.73	672.337	1069.46	118	8	10
			boy	0:01:30.600000	1.8494	-931.524	0.0212849	-1445.23	1865.05	2892.46	338	3	4
			boy	0:08:13.600000	1.60753	-3714.7	0.0121589	-5847.88	7431.39	11697.8	1176	10	11
			girl	0:00:50.500000	1.67452	-476.63	0.00969787	-800.291	955.261	1602.58	148	4	3
			boy	0:01:55.300000	1.61014	-1840.93	0.0142498	-2814.54	3683.86	5631.09	560	5	6
			boy	0:01:05.300000	1.81929	-138.552	0.0168176	-223.754	279.103	449.509	52	6	5
			boy	0:00:56	1.7175	-89.0579	0.0108903	-149.037	180.116	300.074	35	1	0
			boy	0:01:48.900000	1.69629	-1310.67	0.0155308	-2050.48	2623.35	4102.96	430	4	4
			boy	0:01:06.100000	1.59063	-173.366	0.0110791	-275.135	348.732	552.27	55	1	0
			boy	0:01:49.900000	1.84563	-929.817	0.0203161	-1459.11	1861.63	2920.22	365	4	3
			boy	0:00:52.400000	1.86783	-609.984	0.0178724	-989.827	1221.97	1981.65	217	4	3
			boy	0:05:02.500000	1.87563	-771.213	0.0231108	-1191.86	1544.43	2385.73	298	5	6
			boy	0:00:57.800000	1.66123	-482.901	0.0123684	-771.143	967.802	1544.29	151	4	3
			girl	0:00:54.500000	1.88125	-440.204	0.0200457	-702.093	882.408	1406.19	159	1	0
			boy	0:01:56.400000	1.56488	-130.012	0.00721709	-213.527	262.024	429.054	41	10	9
			boy	0:00:51.400000	1.60242	-368.827	0.0124471	-576.331	739.653	1154.66	113	2	10
			girl	0:00:59.200000	1.75473	-271.084	0.0159614	-431.557	544.169	865.114	93	6	6
			girl	0:01:04.200000	1.78126	-216.385	0.0144379	-350.939	434.771	703.878	105	4	3
			boy	0:01:40.800000	1.78178	-647.496	0.0178926	-1019.74	1296.99	2041.49	226	3	3
			boy	0:00:36.500000	1.89938	-436.097	0.0238462	-672.531	874.195	1347.06	156	1	0
	4-year-olds	Free	girl	0:07:36.300000	1.77533	-3566.17	0.0214381	-5404.32	7134.33	10810.6	1220	8	14
			boy	0:03:22.600000	1.78258	-1733.54	0.0195631	-2684.16	3469.08	5370.31	595	7	6
			girl	0:06:50.900000	1.83647	-4327.06	0.0236072	-6573.49	8656.13	13149	1734	8	8
			boy	0:01:48.400000	1.98749	-538.429	0.0264821	-838.263	1078.86	1678.53	200	6	5
			girl	0:11:34.100000	1.82337	-6710.99	0.0254567	-9986.12	13424	19974.2	2369	9	15
			boy	0:02:37	1.67356	-1014.81	0.0154608	-1571.51	2031.62	3145.02	363	7	8
			girl	0:09:41.200000	2.06582	-6247.03	0.0428717	-8904.92	12496.1	17811.8	2539	5	6
			boy	0:10:27.300000	1.61567	-6102.74	0.015145	-9253.92	12207.5	18509.8	1865	10	38
			boy	0:04:49.800000	1.62704	-3842.34	0.0149922	-5860.65	7686.68	11723.3	1179	10	24
			girl	0:14:31.900000	1.66781	-3211.4	0.0116142	-5242.76	6424.8	10487.5	1455	10	45
			girl	0:01:09	1.66098	-1105.84	0.015414	-1706.92	2213.68	3415.84	344	6	6
			boy	0:01:40	1.80702	-555.748	0.0198594	-865.758	1113.5	1733.52	203	1	0
			boy	0:02:10	1.79693	-1322.52	0.0168738	-2119.19	2647.04	4240.38	461	10	9
			boy	0:00:36.100000	1.818	-239.021	0.012153	-411.174	480.043	824.347	90	3	2
			girl	0:05:01.700000	1.6823	-1561.97	0.0140706	-2468.66	3125.94	4939.32	639	9	20
			girl	0:01:12.700000	1.72511	-460.348	0.0147608	-730.209	922.695	1462.42	159	3	2
			girl	0:06:17.500000	1.8786	-3635.69	0.0309141	-5282.32	7273.37	10566.6	1296	10	15
			boy	0:02:16.400000	1.74066	-1340.03	0.0162421	-2114.62	2682.05	4231.24	451	10	9
			boy	0:00:29.100000	1.8733	-213.253	0.0215538	-333.767	428.506	669.534	80	1	0
			girl	0:02:30.300000	1.53696	-1726.79	0.0111517	-2660.14	3455.58	5322.29	496	7	9
		Self-portrait	girl	0:03:08.400000	1.88416	-1297.79	0.020664	-2059.09	2597.59	4120.18	636	8	8
			boy	0:01:37.300000	1.54504	-142.634	0.0106431	-232.8	287.268	467.599	42	3	2
			boy	0:03:00.100000	1.9601	-1208.79	0.030853	-1804.84	2419.57	3611.69	461	10	9
			boy	0:00:46.400000	1.78973	-222.838	0.0144542	-366.574	447.676	735.148	75	6	5
			girl	0:02:49.600000	1.87948	-529.077	0.0201474	-838.7	1060.15	1679.4	202	6	9
			girl	0:01:24.100000	1.90738	-805.162	0.0309642	-1181.38	1612.32	2364.76	303	3	2
			girl	0:01:47.200000	1.92366	-490.588	0.0296849	-727.256	983.177	1456.51	207	4	4
			boy	0:00:59.600000	1.68715	-700.049	0.0156884	-1087.67	1402.1	2177.34	230	2	1
			boy	0:00:16.900000	1.67097	-80.9181	0.0107575	-132.772	163.836	267.543	33	1	0
			girl	0:00:58	1.50618	-738.841	0.0100278	-1131.68	1479.68	2265.37	205	4	3
			girl	0:07:00.700000	2.01587	-2678.71	0.0367417	-3907.89	5359.42	7817.78	1227	9	18
			boy	0:02:22	1.89261	-475.962	0.0217526	-748.344	953.924	1498.69	190	2	2
			girl	0:00:54.200000	1.688	-321.768	0.0158262	-499.171	645.537	1000.34	109	1	0
			boy	0:01:04	1.85463	-410.489	0.0215378	-638.609	822.978	1279.22	186	4	3
			girl	0:00:52.900000	1.98312	-357.436	0.0230546	-572.387	716.872	1146.77	158	1	0
			boy	0:02:40.500000	1.7137	-531.559	0.0127329	-868.897	1065.12	1739.79	183	6	6
			girl	0:03:03.800000	1.97518	-1571.56	0.0372619	-2256.43	3145.12	4514.85	689	4	3
			boy	0:00:52.700000	1.72556	-189.034	0.0157991	-298.572	380.069	599.145	63	3	2
			boy	0:00:58.400000	1.77246	-449.714	0.0171267	-709.397	901.428	1420.79	167	4	3
			girl	0:00:17.900000	1.67519	-117.86	0.00972474	-197.158	237.72	396.316	52	1	0
	5-year-olds	Free	girl	0:06:24.300000	1.49155	-2417.44	0.00739373	-3898.7	4836.88	7799.4	707	10	49
			boy	0:01:06.200000	1.77278	-569.713	0.0203518	-871.236	1141.43	1744.47	206	3	1
			girl	0:13:48.100000	1.68502	-11412.3	0.0203572	-16836.5	22826.6	33674.9	3587	9	35
			girl	0:03:20.200000	1.94946	-1384.29	0.0361513	-1987.22	2770.58	3976.44	581	3	3
			girl	0:07:14.900000	1.99541	-2887.65	0.0316862	-4331.67	5777.3	8665.34	1317	9	13
			boy	0:07:58.100000	1.76615	-3585.24	0.0172887	-5654.51	7172.47	11311	1296	10	18
			girl	0:02:36.200000	1.53522	-2012.37	0.011199	-3091.96	4026.74	6185.91	607	4	5
			boy	0:11:56.300000	1.80262	-6221.21	0.0247237	-9244.88	12444.4	18491.8	2526	7	6
			boy	0:01:53.100000	1.88597	-1514.23	0.0325081	-2182.15	3030.46	4366.3	554	3	2
			boy	0:02:25.200000	1.9262	-738.098	0.0239238	-1150.09	1478.2	2302.18	272	3	2
			girl	0:03:21.400000	1.83489	-1351.3	0.0218441	-2083.89	2704.6	4169.79	499	3	3
			boy	0:04:17.900000	1.69469	-2272.95	0.0154724	-3556.06	4547.89	7114.13	876	4	2
			boy	0:04:13.200000	1.70993	-2296.3	0.015833	-3601.96	4594.59	7205.92	826	7	14
			girl	0:02:22.800000	2.0572	-1482.3	0.0364723	-2190.09	2966.6	4382.18	720	3	2
			girl	0:05:31	1.88468	-3047.14	0.0262717	-4597.51	6096.27	9197.02	1122	7	11
			girl	0:05:50.700000	1.86392	-2206.36	0.0214029	-3453.94	4414.71	6909.87	929	7	23
			girl	0:04:35.400000	2.18326	-2712.14	0.0463509	-3912.73	5426.28	7827.45	1166	5	10
			boy	0:03:07.100000	1.67104	-1608.9	0.0153285	-2495.82	3219.79	4993.63	513	7	6
			boy	0:05:32.400000	1.80393	-2320.36	0.0207327	-3579.01	4642.73	7160.03	826	4	3
			boy	0:00:34.900000	1.74802	-77.5143	0.0137096	-126.952	157.029	255.904	32	1	0
		Self-portrait	girl	0:04:00.800000	1.88697	-1139.88	0.0235678	-1761.46	2281.77	3524.92	499	2	2
			boy	0:00:25	1.66322	-134.299	0.0141776	-210.244	270.599	422.487	46	1	0
			boy	0:03:05.300000	1.8083	-1018.22	0.0159611	-1649.17	2038.43	3300.34	401	2	2
			girl	0:01:15.100000	1.99429	-377.796	0.0230334	-605.893	757.593	1213.79	163	1	0
			girl	0:01:55	1.99604	-501.802	0.0275701	-775.883	1005.6	1553.77	246	4	5
			girl	0:03:30	2.05712	-933.753	0.0286851	-1456.44	1869.51	2914.88	456	10	20
			girl	0:05:14.800000	1.84929	-3632.69	0.0275583	-5362.82	7267.38	10727.6	1510	4	3
			boy	0:03:17.900000	1.64581	-1644.68	0.0171275	-2462.59	3291.35	4927.19	536	8	8
			boy	0:03:57.500000	1.9568	-1268.19	0.0312487	-1884.56	2538.38	3771.12	506	3	5
			boy	0:02:44.500000	1.92345	-913.866	0.0280624	-1376.57	1829.73	2755.14	370	1	0
			girl	0:08:15	1.97275	-4176.96	0.0357267	-6051.6	8355.92	12105.2	1624	10	22
			boy	0:00:30.700000	1.72492	-111.723	0.0129084	-181.896	225.446	365.792	39	1	0
			girl	0:07:35.600000	1.86739	-2223.52	0.0225909	-3439.37	4449.04	6880.74	846	8	12
			girl	0:02:31.500000	1.87669	-644.363	0.0276322	-959.054	1290.73	1920.11	261	7	7
			girl	0:04:54	1.94768	-1553.67	0.0272983	-2374.08	3109.34	4750.16	687	9	10
			boy	0:01:19.300000	1.65859	-868.853	0.0189276	-1286.49	1739.71	2574.98	283	3	5
			girl	0:05:43.800000	1.85953	-2587.79	0.0258601	-3886.97	5177.58	7775.94	1143	6	8
			boy	0:06:36.600000	1.79918	-3410.68	0.0245056	-5071.44	6823.36	10144.9	1178	10	13
			boy	0:01:08.600000	1.87931	-284.927	0.0146565	-475.281	571.854	952.563	104	3	2
			boy	0:02:45.600000	2.03199	-596.121	0.0276217	-931.598	1194.24	1865.2	238	2	3
	7-year-olds	Free	boy	647	1.66216	-9538.65	0.0193075	-14089.8	19079.3	28181.6	2990	6	9
			boy	232	1.93138	-587.52	0.0162054	-993.748	1177.04	1989.5	251	2	1
			girl	479	1.79043	-1103.19	0.0270358	-1599.88	2208.38	3201.75	1061	8	33
			girl	364	1.79767	-858.22	0.0227393	-1291.59	1718.44	2585.18	313	8	19
			girl	174	1.74364	-1357.87	0.0185004	-2090.79	2717.75	4183.59	465	8	9
			boy	642	1.76362	-7341.23	0.0236518	-10850.2	14684.5	21702.5	2426	4	5
			boy	266	1.87646	-1814.88	0.0180013	-2955.2	3631.77	5912.39	674	2	2
			boy	249	1.73728	-958.284	0.0158787	-1511.98	1918.57	3025.95	318	9	16
			boy	22	1.95469	-267.787	0.0208822	-166.503	335.005	537.574	69	2	1
			girl	440	2.15525	-4342.75	0.0380003	-2890.07	5782.15	8687.51	1493	6	12
			boy	476	1.94261	-1413.83	0.028418	-934.883	1871.77	2829.65	1414	6	10
			girl	358	2.07924	-1332.08	0.0540483	-986.143	1974.29	2666.16	1776	5	6
			girl	451	1.84873	-3933.69	0.0237686	-2581.95	5165.9	7869.38	1081	8	12
			girl	780	2.05232	-5033.61	0.0324809	-3319.87	6641.74	10069.2	1466	10	45
			girl	251	1.88193	-3151.5	0.031905	-2180.62	4363.23	6305	780	4	5
			girl	149	1.89411	-863.912	0.0229831	-557.186	1116.37	1729.82	211	4	7
			boy	106	1.93519	-1482.05	0.024971	-956.897	1915.79	2966.11	347	3	4
			girl	425	1.94209	-4715.22	0.028938	-3130.87	6263.73	9432.44	1514	7	16
			boy	52	1.84536	-644.952	0.0228816	-420.452	842.903	1291.9	148	1	0
			boy	32	1.93375	-510.284	0.0241167	-327.261	656.522	1022.57	127	1	1
		Self-portrait	boy	115	1.71575	-2699.89	0.0224708	-1843.52	3689.05	5401.78	605	4	4
			boy	218	1.89271	-583.814	0.0227007	-374.615	751.229	1169.63	180	4	5
			girl	449	1.8439	-2751.47	0.023355	-4200.38	5504.94	8402.76	1029	8	27
			girl	226	1.70629	-3462.87	0.0201287	-5170.51	6927.73	10343	1313	3	3
			girl	144	1.91751	-1669.99	0.0338906	-2407.15	3341.99	4816.31	606	8	5
			boy	284	1.69949	-629.716	0.0151387	-991.385	1261.43	1984.77	230	5	11
			boy	77	1.90486	-640.715	0.0251177	-978.994	1283.43	1959.99	250	1	0
			boy	204	1.89851	-1312.19	0.0287396	-1951.73	2626.38	3905.45	486	5	8
			boy	172	1.58656	-1309.3	0.0161914	-1926.35	2620.61	3854.7	1058	3	4
			girl	206	2.10796	-1021.82	0.0328811	-1567.27	2045.64	3136.55	518	4	4
			boy	202	1.73635	-1105.09	0.0203049	-1664.94	2212.17	3331.89	831	3	6
			girl	553	1.81696	-3322.39	0.021708	-5100.56	6646.79	10203.1	1458	4	10
			girl	430	1.82027	-3226.21	0.0248737	-4815.99	6454.41	9633.97	1250	5	3
			girl	326	1.95736	-927.614	0.0269644	-1425.49	1857.23	2852.98	431	10	25
			girl	630	1.97835	-4695.07	0.0380246	-6720.23	9392.13	13442.5	1795	4	9
			girl	233	1.74802	-1989.59	0.0217725	-2968.67	3981.18	5939.34	676	3	8
			boy	97	2.06229	-405.022	0.0313752	-620.182	812.045	1242.36	179	5	5
			girl	212	1.9289	-1556.81	0.03338	-2261.5	3115.62	4524.99	589	6	7
			boy	81	2.00283	-256.322	0.0230922	-405.302	514.644	812.605	111	2	1
			boy	324	1.79028	-2750.19	0.0227173	-4138.7	5502.39	8279.4	952	6	7
	8-year-olds	Free	boy	374	1.29597	-7076.46	0.0149772	-7635.4	14154.9	15272.8	1468	6	11
			boy	364	1.65444	-4624.69	0.0189931	-6830.02	9251.39	13662	1434	9	14
			girl	191	1.32157	-2086.68	0.0206561	-2195.88	4175.37	4393.77	450	9	17
			girl	366	1.65551	-6070.32	0.0170033	-9169.34	12142.6	18340.7	1904	5	9
			girl	109	1.86879	-1325.32	0.0259575	-1995.41	2652.64	3992.81	101	1	0
			boy	115	1.78503	-904.933	0.0197106	-1399.15	1811.87	2800.31	316	5	5
			boy	160	1.93279	-583.841	0.0196801	-951.133	1169.68	1904.27	227	5	7
			boy	62	2.26659	-631.647	0.0312906	-1017.89	1265.29	2037.78	306	5	9
			boy	177	1.52968	-1839.15	0.00983018	-2811.15	3680.3	5624.3	506	7	16
			girl	229	1.76174	-1727.9	0.0178205	-2699.72	3457.8	5401.43	591	7	20
			girl	143	1.61361	-1571.57	0.0122211	-2475.3	3145.14	4952.61	495	6	7
			girl	194	2.05169	-1259.83	0.0267583	-1991.61	2521.65	3985.22	572	4	11
			girl	289	2.12893	-2963.75	0.050503	-4129.21	5929.5	8260.42	1218	2	1
			boy	123	1.79415	-873.068	0.0164981	-1403.74	1748.14	2809.48	311	3	5
			girl	303	1.88708	-1513.67	0.0248501	-2314.58	3029.35	4631.16	575	8	26
			boy	212	1.73788	-963.146	0.0166152	-1513.94	1928.29	3029.88	322	3	5
			boy	152	1.87703	-1084.41	0.0237439	-1668.63	2170.81	3339.26	392	4	7
			girl	229	1.73306	-3583.62	0.0195846	-5436.18	7169.25	10874.4	1228	5	4
		Self-portrait	boy	439	1.76203	-1424.1	0.0232074	-2110.13	2850.19	4222.27	1332	4	3
			boy	314	1.83998	-3207.38	0.0289658	-4664.26	6416.76	9330.53	1121	4	11
			girl	133	1.7768	-712.192	0.018404	-1113.93	1426.38	2229.85	260	4	7
			girl	289	2.06763	-2150.18	0.041795	-3085.31	4302.35	6172.62	906	5	11
			girl	297	1.78481	-897.495	0.0196029	-1385.91	1796.99	2773.83	350	1	0
			boy	67	1.74073	-188.183	0.016763	-295.138	378.365	592.275	62	4	5
			boy	228	2.07066	-851.802	0.0318145	-1303.21	1705.6	2608.43	346	7	12
			boy	54	1.80646	-189.961	0.0130595	-314.956	381.922	631.913	71	4	6
			girl	85	1.71488	-537.749	0.0164081	-838.037	1077.5	1678.07	183	5	7
			girl	255	1.65007	-3751.61	0.0174899	-5621.39	7505.21	11244.8	1173	6	7
			girl	196	1.51899	-1796.39	0.0111394	-2737.64	3594.78	5477.28	533	4	4
			girl	354	1.60437	-1994.26	0.0128771	-3098.99	3990.52	6199.97	654	4	9
			boy	413	1.64985	-3636.42	0.0175143	-5438.23	7274.83	10878.5	1134	9	13
			boy	82	1.71292	-634.496	0.0173998	-969.849	1270.99	1941.7	226	6	5
			girl	96	1.75123	-765.115	0.0166459	-1207.66	1532.23	2417.31	276	4	6
			boy	165	1.79206	-1663.47	0.0242337	-2468.57	3328.93	4939.13	579	2	3
			boy	265	1.89135	-1425.79	0.0281993	-2151.74	2853.59	4305.49	532	6	10
			girl	201	2.05866	-1652.34	0.0321096	-2627.65	3306.68	5257.3	645	6	9
	9-year-olds	Free	girl	582	1.73814	-9536.43	0.0222368	-14134.5	19074.9	28270.9	3194	6	11
			boy	91	1.96314	-683.702	0.0271991	-1049.84	1369.4	2101.68	276	1	1
			boy	586	1.8284	-8494.23	0.0270536	-12497.5	16990.5	24997.1	3468	3	5
			boy	355	1.81326	-3374.12	0.0233939	-5092.91	6750.25	10187.8	1182	5	6
			girl	268	1.96481	-933.155	0.0235273	-1477.12	1868.31	2956.25	392	7	13
			girl	438	1.91575	-3947.98	0.030981	-5807.75	7897.97	11617.5	1494	5	11
			girl	653	1.94041	-1662.83	0.0258156	-2565.88	3327.65	5133.77	705	9	31
			girl	923	1.98383	-7531.36	0.029904	-11405.2	15064.7	22812.4	3703	9	28
			boy	166	2.0155	-372.093	0.0296915	-569.129	746.185	1140.26	235	4	8
			boy	247	1.77297	-2867.56	0.022424	-4298.67	5737.12	8599.34	949	5	7
			boy	233	1.54601	-3512.24	0.0100891	-5506.76	7026.48	11015.5	1016	2	2
			girl	162	1.59379	-2326.34	0.0154271	-3475.33	4654.68	6952.67	709	3	3
			boy	219	1.57567	-4315.47	0.0132585	-6568.72	8632.95	13139.4	1285	2	4
			girl	308	1.92654	-2188.45	0.0280342	-3302.67	4378.89	6607.33	913	8	26
			girl	368	1.65205	-1954.86	0.0128286	-3111.88	3911.71	6225.77	636	10	35
			boy	443	1.80609	-4725.48	0.0230366	-7136.92	9452.97	14275.8	1675	2	20
			boy	83	2.04309	-431.206	0.0298199	-663.349	864.411	1328.7	178	1	1
			boy	669	1.98384	-6456.27	0.0376719	-9276.53	12914.5	18555.1	2615	4	5
			boy	123	1.83802	-640.531	0.0225424	-982.434	1283.06	1966.87	240	6	9
			girl	428	1.61567	-4093.58	0.0149946	-6219.28	8189.16	12440.6	1260	5	8
		Self-portrait	girl	299	2.09975	-1948.63	0.0356363	-2930.05	3899.26	5862.1	968	5	10
			boy	156	2.08219	-996.263	0.0271991	-1469.66	1994.53	2941.32	431	3	3
			boy	525	1.68655	-8637.84	0.0207927	-12704.3	17277.7	25410.6	2806	3	15
			boy	160	1.8933	-1305.26	0.0219487	-2052.91	2612.51	4107.83	583	3	7
			girl	203	1.93032	-1138.32	0.0237232	-1782.73	2278.64	3567.46	461	5	8
			girl	457	1.85234	-6132.96	0.029634	-8920.17	12267.9	17842.3	1494	4	6
			girl	87	2.10101	-513.874	0.0351591	-773.921	1029.75	1549.84	221	1	1
			girl	342	1.8424	-1549.5	0.0202783	-2434.41	3100.99	4870.82	583	4	10
			boy	154	2.28328	-937.547	0.0480058	-1372.39	1877.09	2746.77	563	3	7
			boy	98	1.58628	-458.695	0.0122059	-713.57	919.391	1429.14	153	4	7
			boy	206	1.65273	-1227.79	0.0136429	-1916.62	2457.59	3835.24	396	2	8
			girl	206	1.89445	-1053.61	0.0288444	-1563.77	2109.22	3129.54	466	4	11
			boy	396	1.70089	-2548.77	0.0169155	-3931.55	5099.54	7865.11	881	5	12
			girl	243	1.90601	-1575.82	0.0273644	-2372.83	3153.63	4747.67	598	6	10
			girl	298	1.60716	-3127.63	0.013312	-4840.37	6257.27	9682.74	954	6	16
			boy	549	1.77217	-5352.55	0.0261465	-7769.48	10707.1	15541	1799	3	25
			boy	107	2.05552	-581.727	0.0347848	-867.356	1165.45	1736.71	261	4	9
			boy	104	1.93151	-221.888	0.0188889	-362.75	445.776	727.5	95	4	4
			boy	278	1.77568	-1779.64	0.0223432	-2674.29	3561.29	5350.57	642	6	16
			girl	123	1.41181	-563.996	0.029634	-924.534	1129.99	1851.07	149	4	4
	10-year-olds	Free	girl	30	1.58994	-437.524	0.0119902	-683.382	877.048	1368.76	131	1	1
			boy	894	1.83871	-5541.12	0.0280889	-8115.97	11084.2	16233.9	1956	8	8
			boy	255	1.81636	-1098.59	0.0184356	-1737.73	2199.19	3477.46	383	7	13
			girl	52	1.86217	-434.885	0.0180324	-702.182	871.771	1406.36	162	2	2
			girl	153	1.92482	-991.711	0.0238442	-1548.74	1985.42	3099.48	402	8	10
			boy	202	1.81877	-1097.3	0.020837	-1699.99	2196.61	3401.97	395	4	5
			girl	159	1.68403	-2076.42	0.0183843	-3127.66	4154.84	6257.31	665	6	11
			boy	149	1.57897	-862.488	0.0113438	-1353.33	1726.98	2708.67	268	4	6
			girl	414	1.96804	-1825.24	0.024521	-2872.02	3652.48	5746.03	851	10	19
			girl	732	2.05664	-7285.06	0.038194	-10654.2	14572.1	21310.3	3399	7	12
			girl	553	1.91532	-1831.29	0.0243013	-2839.77	3664.58	5681.54	738	7	24
			girl	436	1.54857	-7889.21	0.012748	-11942	15780.4	23886	2309	5	5
			boy	862	1.70399	-14124.8	0.02303	-20491.3	28251.6	40984.5	4482	4	8
			boy	482	1.82872	-4871.63	0.0210865	-7555.94	9745.25	15113.9	1830	7	14
			girl	252	1.87845	-4516.81	0.0299231	-6601.36	9035.62	13204.7	1564	6	10
			boy	450	1.88326	-3842.26	0.0261849	-5798.57	7686.52	11599.1	1581	4	16
			boy	394	2.10306	-2897.35	0.0349708	-4379.36	5796.7	8760.72	1280	10	18
			boy	284	1.70471	-1182.91	0.0124519	-1922.76	2367.82	3847.52	376	6	8
			girl	697	1.85588	-7034.64	0.027497	-10413.9	14071.3	20829.7	2531	8	24
			boy	203	1.69779	-3691.95	0.0190713	-5549.76	7385.9	11101.5	1214	3	5
		Self-portrait	girl	108	1.60628	-1096.14	0.0237389	-1626.04	2194.28	3254.08	362	6	8
			boy	154	1.78674	-1587.64	0.0234791	-2371.07	3177.28	4744.14	612	3	6
			boy	291	1.92235	-2079.07	0.0288152	-3114.59	4160.15	6231.19	771	4	10
			girl	119	1.82308	-310.016	0.0205656	-473.761	622.031	949.522	123	4	7
			girl	205	1.84758	-1067.43	0.0249844	-1608.5	2136.86	3219	398	5	14
			boy	198	1.78307	-998.088	0.0296984	-1522.11	1998.18	3046.23	423	4	5
			girl	135	1.77838	-1833.61	0.0247422	-2697.37	3669.23	5396.73	616	4	5
			boy	142	2.00473	-1635.7	0.0234737	-2428.21	3273.4	4858.41	562	3	5
			girl	373	1.74704	-1180.06	0.0172508	-1846.86	2362.12	3695.72	392	7	21
			girl	536	1.77513	-6708.56	0.022994	-10198.9	13419.1	20399.8	2696	7	11
			girl	781	1.963	-6637.93	0.0326351	-9795.54	13277.9	19593.1	3027	7	19
			girl	371	1.8937	-2867.51	0.0272737	-4307.32	5737.02	8616.63	1264	3	9
			boy	518	1.88723	-1853.51	0.0288271	-2735	3709.02	5472	2327	2	3
			boy	174	1.64875	-1469.21	0.0126454	-2341.52	2940.41	4685.04	452	5	11
			girl	128	1.9985	-1524.05	0.0313	-2294.57	3050.1	4591.13	599	2	2
			boy	176	1.77917	-1419.9	0.0261884	-2065.89	2841.81	4133.77	488	3	10
			boy	180	2.1026	-1379.72	0.0419688	-1997.83	2761.44	3997.65	576	4	12
			boy	173	1.77521	-1301.22	0.033935	-1928.66	2604.44	3859.31	526	3	6
			girl	325	1.75449	-2951.87	0.0121402	-4642.84	5905.75	9287.68	920	4	6
			boy	292	2.01059	-3114.55	0.0121402	-4515.65	6231.11	9033.31	1039	4	10
Adults	Naive	Free	woman	59	1.87442	-571.426	0.0231411	-881.737	1144.85	1765.47	227	4	4
			man	128	1.8183	-2407.73	0.020746	-3729.68	4817.46	7461.36	932	6	13
			woman	189	1.8328	-1158.47	0.0174457	-1868.01	2318.95	3738.01	479	3	14
			woman	71	1.70776	-292.462	0.0193981	-439.89	586.925	881.78	97	4	4
			man	688	1.60926	-2190.53	0.0112288	-3502.15	4383.06	7006.31	716	8	17
			woman	335	1.6906	-1111.33	0.0122563	-1814.98	2224.65	3631.95	382	6	25
			man	539	1.62481	-4187.11	0.0126379	-6595.66	8376.23	13193.3	1291	9	31
			man	71	1.63897	-369.613	0.0124434	-587.136	741.226	1176.27	115	4	4
			man	478	1.63564	-1057.78	0.0101566	-1743.96	2117.56	3489.93	334	5	22
			woman	488	1.75103	-2772.78	0.019937	-4222.14	5547.56	8446.28	908	9	21
			woman	359	2.01326	-2252.64	0.0283624	-3481.33	4507.28	6964.67	908	4	17
			man	278	1.88955	-736.272	0.0245339	-1129.85	1474.54	2261.7	323	2	7
			woman	348	1.73508	-948.595	0.0166588	-1482.59	1899.19	2967.18	334	1	1
			woman	187	1.68783	-1579.1	0.0157218	-2452.69	3160.21	4907.38	503	4	5
			man	444	1.65455	-3524.89	0.0165636	-5345.38	7051.79	10692.8	1092	6	13
			woman	446	1.62295	-829.457	0.0106659	-1335.31	1660.91	2672.62	249	7	10
			man	723	1.85753	-8711	0.0301991	-12631.3	17424	25264.7	3117	3	24
			woman	489	1.62863	-1276.56	0.0107165	-2075.99	2555.13	4153.98	413	7	15
			man	53	2.03939	-190.867	0.0241187	-307.11	383.734	616.22	82	5	4
			man	118	1.74598	-1038.46	0.0173251	-1622.85	2078.91	3247.7	335	1	1
		Self-portrait	woman	98	1.75122	-760.369	0.0136582	-1243.95	1522.74	2489.9	284	4	7
			man	323	1.95865	-678.181	0.0256843	-1053.58	1358.36	2109.17	284	6	8
			woman	76	1.59971	-562.292	0.0121463	-881.949	1126.58	1765.9	176	3	5
			woman	173	1.5558	-849.945	0.0107672	-1327.5	1701.89	2657	264	2	6
			man	660	1.73402	-567.892	0.0165058	-888.104	1137.78	1778.21	217	9	18
			woman	131	1.9429	-684.514	0.0269881	-1047.01	1371.03	2096.01	286	6	11
			man	308	1.52002	-1767.13	0.0101526	-2733.52	3536.26	5469.05	498	10	16
			man	74	1.55615	-331.821	0.011202	-516.216	665.642	1034.43	99	1	1
			man	390	1.65434	-958.261	0.0135992	-1504.56	1918.52	3011.12	318	5	6
			woman	231	1.62481	-4187.11	0.0126379	-6595.66	8376.23	13193.3	166	4	9
			woman	243	1.95512	-1763.38	0.0229817	-2801.78	3528.77	5605.57	737	1	1
			man	338	1.61144	-624.576	0.00913915	-1036.52	1251.15	2075.05	211	3	5
			woman	308	1.88148	-1713.38	0.0271554	-2565.64	3428.76	5133.28	633	7	10
			woman	271	1.72013	-1371.18	0.0185326	-2090.07	2744.35	4182.13	456	4	12
			man	130	1.69013	-466.831	0.0154395	-729.087	935.662	1460.17	158	2	3
			woman	131	1.90782	-1277.71	0.0278789	-1918.97	2557.41	3839.94	551	4	8
			man	225	1.74704	-1180.06	0.0172508	-1846.86	2362.12	3695.72	392	3	7
			woman	562	1.54606	-1965.13	0.00990399	-3099.38	3932.27	6200.76	588	10	20
			man	196	1.5897	-1065.96	0.0112155	-1685.57	2133.92	3373.14	328	5	8
			man	45	1.74749	-202.172	0.0148107	-317.957	406.344	637.914	64	1	1
	Expert	Free	man	0:14:11.800000	1.59429	-7627.09	0.0141047	-11601.1	15256.2	23204.1	2306	5	35
			woman	0:08:02.600000	1.53477	-8638.27	0.011687	-13187.3	17278.5	26376.5	2501	3	23
			woman	0:03:17.700000	1.5473	-1978.1	0.011267	-3061.12	3958.21	6124.24	572	6	7
			woman	0:13:37.400000	2.14952	-4576.12	0.0443681	-6617.3	9154.24	13236.6	2179	10	43
			man	0:07:23.500000	1.61541	-5404.16	0.0140135	-8301.95	10810.3	16605.9	1645	9	32
			man	0:04:11.500000	1.93976	-1898.6	0.0226491	-3011.42	3799.21	6024.85	774	1	1
			man	0:07:46.400000	1.56202	-1555.68	0.0110783	-2432.22	3113.35	4866.45	468	8	30
			man	0:01:52.800000	1.58251	-1305.62	0.0120822	-2031.01	2613.25	4064.02	388	2	3
			woman	0:00:52.300000	1.65799	-510.432	0.0144833	-785.214	1022.86	1572.43	162	1	1
			woman	0:01:15.800000	1.52083	-601.711	0.00813528	-964.716	1205.42	1931.43	182	4	8
			man	0:02:37.100000	1.82266	-1780.21	0.0245728	-2668.37	3562.43	5338.73	613	9	22
			woman	0:01:11.500000	1.93103	-944.431	0.0262397	-1443.19	1890.86	2888.38	349	5	10
			woman	0:05:11.700000	1.71001	-1538.47	0.0142985	-2461.13	3078.94	4924.25	514	3	8
			man	0:03:28.300000	1.52758	-2255.51	0.00778017	-3683.54	4513.02	7369.07	671	9	12
			man	0:07:33	1.95487	-3160.52	0.0301933	-4734.14	6323.03	9470.29	1195	10	32
			man	0:03:33.277000	1.92986	-927.153	0.0182634	-1530.87	1856.31	3063.75	409	4	6
			woman	0:09:44.700000	1.71863	-356.794	0.0221469	-562.777	715.587	1127.55	1502	8	35
			woman	0:00:34.400000	1.92121	-356.794	0.0221469	-562.777	715.587	1127.55	130	3	4
			man	0:03:05	1.58659	-1699.31	0.0121625	-2645.2	3400.61	5292.39	518	2	3
			woman	0:05:31.200000	1.82151	-4067.62	0.0166529	-6598.25	8137.23	13198.5	1424	1	1
		Self-portrait	man	0:06:17.200000	1.73637	-3079.4	0.01732	-4798.04	6160.8	9598.08	1219	6	17
			woman	0:05:02.500000	1.75131	-1566.98	0.0235581	-2302.92	3135.96	4607.84	515	6	20
			woman	0:02:35.100000	1.48322	-2140.72	0.00815036	-3375.43	4283.43	6752.86	591	2	4
			woman	0:07:25.700000	1.81184	-3892.82	0.017639	-6221.49	7787.63	12445	1533	4	14
			man	0:01:43.100000	1.5937	-1188.49	0.0127584	-1822.93	2378.98	3647.86	352	3	5
			man	0:02:28	1.81886	-681.267	0.0197915	-1063.26	1364.53	2128.52	264	4	9
			man	0:04:41.600000	1.58863	-1907.98	0.0108204	-3028.42	3817.95	6058.85	568	8	15
			man	0:00:39.500000	1.58376	-467.952	0.0105823	-743.509	937.904	1489.02	140	1	1
			woman	0:00:50.900000	1.51453	-407.229	0.00997023	-628.113	816.459	1258.23	113	1	1
			woman	0:01:01.500000	1.52527	-617.249	0.0101233	-961.982	1236.5	1925.96	191	1	1
			man	0:02:13.300000	1.59382	-1133.29	0.0113486	-1764.13	2268.59	3530.25	333	4	8
			woman	0:02:11.700000	1.83997	-1081.73	0.0214625	-1675.14	2165.47	3352.28	400	4	9
			woman	0:04:24.500000	1.85191	-2206.21	0.0224375	-3405.88	4414.41	6813.77	822	3	5
			man	0:03:21.200000	1.68349	-2028.76	0.0162284	-3128.92	4059.52	6259.85	735	5	17
			man	0:04:45.400000	1.72272	-2045.98	0.0183834	-3127.69	4093.97	6257.37	654	4	13
			man	0:07:25	1.83711	-1939.91	0.015292	-3211.86	3881.83	6425.73	719	5	17
			woman	0:05:16.200000	1.5857	-3737.38	0.013158	-5725.2	7476.76	11452.4	1095	6	16
			woman	0:00:58.300000	1.69807	-455.801	0.012339	-744.509	913.602	1491.02	151	2	5
			man	0:01:51.100000	1.63657	-936.949	0.0141838	-1450.56	1875.9	2903.12	304	1	1
			woman	0:03:06	1.68688	-891.874	0.0151267	-1396.46	1785.75	2794.92	297	2	2
Chimpanzees	MIZUKI1-26OCT	Free	female	/	1.24327	-202.25	0.00542355	-192.727	256.09	344.738	31	3	2
	MIZUKI2-26OCT		female	/	1.46003	-154.183	0.00499459	-239.377	310.367	480.754	41	3	2
	MIZUKI-27OCT		female	/	1.50245	-302.028	0.00676582	-479.67	606.056	961.34	84	1	0
	NATSUKI-26OCT		female	/	1.54454	-262.394	0.00948231	-401.741	526.787	805.483	80	3	2
	NATSUKI-27OCT		female	/	1.55923	-487.072	0.0109641	-749.786	976.144	1501.57	143	1	0
	HATSUKA1-26OCT		female	/	1.57749	-126.95	0.00817391	-197.431	255.9	396.863	118	3	2
	HATSUKA2-26OCT		female	/	1.27882	-924.227	0.00713487	-1224.21	1894.45	2450.42	214	2	1
	HATSUKA1-27OCT		female	/	1.57749	-126.95	0.00817391	-197.431	255.9	396.863	35	5	4
	HATSUKA2-27OCT		female	/	1.51731	-302.375	0.00966569	-468.051	606.751	938.103	92	5	4
	MISAKI-26OCT		female	/	1.58896	-561.45	0.0129827	-839.03	1124.9	1680.06	168	1	0
	MISAKI-27OCT		female	/	1.54302	-169.769	0.0101218	-262.874	341.538	527.748	51	1	0
	IROHA-27OCT		female	/	1.61167	-217.458	0.011936	-341.976	436.916	685.953	70	1	0
